# Supplementary material for: Chemokine profile in the serum of patients with leptospirosis
Source: Front Cell Infect Microbiol. 2024 Oct 29;14:1484291. doi: 10.3389/fcimb.2024.1484291 (PMC11554663; doi:10.3389/fcimb.2024.1484291)
Supplement: Supplementary file 1 [file DataSheet1.xlsx]

## Sheet: Table S1
Table S1- Chemokines expression profile in samples from patients with leptospirosis. Significance analyzed by Two-way=ANOVA-Alpha
Chemokines	Source of Variation	% of total variation	p value	p value summary
CCL2 vs CCL3	Row Factor	69.15	0.2831	ns
	Column Factor	0.7187	0.2963	ns
CCL2 vs CCL5	Row Factor	17.93	0.3164	ns
	Column Factor	65.28	<0.0001	****
CCL2 vs CCL28	Row Factor	54.28	0.1594	ns
	Column Factor	20.97	<0.0001	****
CCL2 vs CXCL5	Row Factor	57.47	0.0342	*
	Column Factor	13.97	<0.0001	****
CCL2 vs CXCL9	Row Factor	42.61	0.7006	ns
	Column Factor	25.95	<0.0001	****
CCL2 vs CXCL10	Row Factor	78.96	0.02	*
	Column Factor	0.6153	0.2792	ns
CCL2 vs CXCL11	Row Factor	72.71	0.9786	ns
	Column Factor	2365	0.2953	ns
CCL3 vs CCL28	Row Factor	56.4	0.1319	ns
	Column Factor	33.42	<0.0001	****
CCL3 vs CXL5	Row Factor	56.44	0.5381	ns
	Column Factor	10.53	0.0001	***
CCL3 vs CXCL9	Row Factor	48.39	0.5924	ns
	Column Factor	22.55	<0.0001	****
CCL3 vs CXCL10	Row Factor	67.62	0.7664	ns
	Column Factor	0.02528	0.8811	ns
CCL3 vs CXCL11	Row Factor	87.96	0.0277	*
	Column Factor	0.5802	0.2934	ns
CCL5 vs CCL28	Row Factor	30.75	0.0005	***
	Column Factor	62.61	<0.0001	****
CCL5 vs CCL3	Row Factor	23.4	0.2254	ns
	Column Factor	48.89	<0.0001	****
CCL5 vs CXCL5	Row Factor	50.97	<0.0001	****
	Column Factor	45.68	<0.0001	****
CCL5 vs CXCL9	Row Factor	43.63	0.0353	*
	Column Factor	23.17	<0.0001	****
CCL5 vs CXCL10	Row Factor	26.25	0.5186	ns
	Column Factor	32.55	<0.0001	****
CCL5 vs CXCL11	Row Factor	61.39	0.5637	ns
	Column Factor	22.73	0.0001	***
CCL28 vs CXCL5	Row Factor	68.77	0.0171	*
	Column Factor	4062	0.0038	**
CCL28 vs CXCL9	Row Factor	61.92	0.0829	ns
	Column Factor	17.21	<0.0001	****
CCL28 vs CXCL10	Row Factor	60.07	0.7867	ns
	Column Factor	8077	0.0052	**
CCL28 vs CXCL11	Row Factor	98.21	0.0022	**
	Column Factor	9334	<0.0001	****
CXCL5 vs CXCL9	Row Factor	67.71	0.1281	ns
	Column Factor	1.53	0.0921	ns
CXCL5 vs CXCL10	Row Factor	73.37	0.0143	*
	Column Factor	4565	0.0018	**
ns: not significant

## Sheet: Table S2
Table S2- Statistic analyses of paired samples from patients with leptospirosis
Chemokines	Source of Variation	% of total variation	p value	p value summary
CCL2 vs CCL3	Row Factor	53.11	0.8338	ns
	Column Factor	5051	0.2048	ns
CCL2 vs CCL5	Row Factor	25.79	0.2245	ns
	Column Factor	55.37	<0.0001	****
CCL2 vs CCL28	Row Factor	56.3	0.2818	ns
	Column Factor	23.46	0.0009	***
CCL2 vs CXCL5	Row Factor	63.54	0.1197	ns
	Column Factor	13.29	0.0044	**
CCL2 vs CXCL9	Row Factor	48.55	0.4686	ns
	Column Factor	25.45	0.0004	***
CCL2 vs CXCL10	Row Factor	48.59	0.7509	ns
	Column Factor	7702	0.1105	ns
CCL2 vs CXCL11	Row Factor	79.16	0.9258	ns
	Column Factor	0.5263	0.8402	ns
CCL3 vs CCL5	Row Factor	27.42	0.1068	ns
	Column Factor	56.1	<0.0001	****
CCL3 vs CCL28	Row Factor	45.8	0.5125	ns
	Column Factor	34.83	0.0003	***
CCL3 vs CXCL5	Row Factor	44.11	0.8468	ns
	Column Factor	17.34	0.015	*
CCL3 vs CXCL9	Row Factor	44.01	0.6337	ns
	Column Factor	30.58	0.0003	***
CCL3 vs CXCL10	Row Factor	55.27	0.8723	ns
	Column Factor	1067	0.5854	ns
CCL3 vs CXCL11	Row Factor	80.55	0.5763	ns
	Column Factor	2743	0.4545	ns
CCL5 vs CCL28	Row Factor	37.61	0.0197	*
	Column Factor	52.26	<0.0001	****
CCL5 vs CXCL5	Row Factor	59.31	0.0067	**
	Column Factor	39.57	<0.0001	****
CCL5 vs CXCL9	Row Factor	46.78	0.1296	ns
	Column Factor	20.93	<0.0001	****
CCL5 vs CXCL10	Row Factor	25.89	0.3891	ns
	Column Factor	40.05	<0.0001	****
CCL5 vs CXCL11	Row Factor	68	0.3024	ns
	Column Factor	24.33	0.0158	*
CCL28 vs CXCL5	Row Factor	62.75	0.188	ns
	Column Factor	4228	0.1173	ns
CCL28 vs CXCL9	Row Factor	66.56	0.0363	*
	Column Factor	16.31	0.0006	***
CCL28 vs CXCL10	Row Factor	37	0.9762	ns
	Column Factor	20.31	0.0235	*
CCL28 vs CXCL11	Row Factor	77	0.8838	ns
	Column Factor	20.28	0.2431	ns
CXCL5 vs CXCL9	Row Factor	68.09	0.1901	ns
	Column Factor	1933	0.2589	ns
CXCL5 vs CXCL10	Row Factor	61.07	0.426	ns
	Column Factor	10.33	0.0312	*
CXCL5 vs CXCL11	Row Factor	86.28	0.692	ns
	Column Factor	44.58	0.0838	ns
CXCL9 vs CXCL10	Row Factor	41.97	0.8185	ns
	Column Factor	22.74	0.0027	**
CXCL9 vs CXCL11	Row Factor	87.95	0.5886	ns
	Column Factor	8062	0.215	ns
CXCL10 vs CXCL11	Row Factor	78.45	0.9165	ns
	Column Factor	13.45	0.4862	ns
ns: not significant

## Sheet: Table S3
Table S3 - Correlation of chemokine expression over time after first symptoms
Pearson r	Days vs. CCL5	Days vs. CXCL5	Days vs. CXCL9
r	0.4755	0.1118	-0.0346
95% CI	0.2869 to 0.6286	-0.1282 to 0.3395	-0.2708 to 0.2055
R squared	0.2261	0.01251	0.001197
p value
p (two-tailed)	<0,0001	0.3602	0.7794
p value summary	****	ns	ns
Significant? (alpha = 0.05)	Yes	No	No
Number of XY Pairs	81	69	68
* The analysis was performed with samples indicating number of days after first symptoms (n=87)
Days after the symptoms	Number of samples	medium values CCL5 (pg/mL)
1 to 4	8	2532.6
5 to 9	25	5313.6
10 to 15	28	8580.0
16 to 25	15	9565.4
26 to 36	5	10039.9
CI: Confidence interval;
